# Supplementary material for: Identification of novel drug-specific PARP inhibitor resistance mechanisms in ovarian cancer–implications for clinical practice
Source: Br J Cancer. 2026 Apr 17;135(2):290–302. doi: 10.1038/s41416-026-03423-z (PMC13310856; doi:10.1038/s41416-026-03423-z)
Supplement: Supplementary file 2 — KEGG pathway and GO term comparison of differentially expressed genes in A2780olapR and A2780nirapR cells [file 41416_2026_3423_MOESM2_ESM.xlsx]

## Sheet: KEGG pathways
1. Enriched KEGG pathways, A2780/A2780olapR cells comparison				3. Enriched GO terms, A2780/A2780olapR cells comparison
Name	OR	P (adj.)		Name	OR	P (adj.)
Proteoglycans in cancer	3.29	0.0007463		Roundabout binding	58.47	0.02164
Axon guidance	2.96	0.008007		AIM2 inflammasome complex	58.21	0.02164
Cell adhesion molecules (CAMs)	3.1	0.01663		negative regulation of prostatic bud formation	57.83	0.02173
Focal adhesion	2.49	0.0416		MHC class I receptor activity	29.23	0.0391
				negative regulation of synapse assembly	28.91	0.0391
2. Enriched KEGG pathways, A2780/A2780nirapR cells comparison				cellular response to heparin	28.91	0.0391
Name	OR	P (adj.)		positive regulation of cell migration involved in ...	25.73	0.01347
Allograft rejection	8.27	0.0008934		platelet-derived growth factor binding	19.54	0.006301
Type I diabetes mellitus	6.93	0.001923		banded collagen fibril	13.89	0.01274
Graft-versus-host disease	5.92	0.0128		insulin-like growth factor I binding	13.01	0.03709
African trypanosomiasis	4.9	0.04874		cellular response to fluid shear stress	12.88	0.03711
Viral myocarditis	4.52	0.01602		proteoglycan binding	11.22	0.04476
Antigen processing and presentation	4.46	0.0128		positive regulation of bone resorption	11.03	0.04494
Cell adhesion molecules (CAMs)	4.31	0.0003615		positive regulation of hair follicle development	11.03	0.04494
Melanoma	4.26	0.0128		negative chemotaxis	10.76	0.02045
Central carbon metabolism in cancer	4.2	0.01542		neural crest cell development	8.99	0.01431
Autoimmune thyroid disease	3.85	0.04609		extracellular matrix component	8.98	0.03164
Phospholipase D signaling pathway	3.38	0.007231		embryonic digestive tract development	8.78	0.03386
Rheumatoid arthritis	3.34	0.0388		phosphatidylinositol phospholipase C activity	8.57	0.007687
Amoebiasis	3.17	0.03727		extracellular matrix binding	8.41	0.01705
Prostate cancer	3.05	0.04006		motor neuron axon guidance	8.06	0.0391
IL-17 signaling pathway	3	0.04874		regulation of ventricular cardiac muscle cell memb...	8.05	0.0391
Toxoplasmosis	2.94	0.03727		phospholipid translocation	7.74	0.02079
Focal adhesion	2.63	0.01542		positive regulation of smooth muscle cell migratio...	7.44	0.04494
Epstein-Barr virus infection	2.61	0.01542		collagen fibril organization	7.2	0.001359
Human cytomegalovirus infection	2.44	0.01906		embryonic forelimb morphogenesis	6.78	0.01608
Influenza A	2.38	0.04874		collagen catabolic process	6.52	6.825e-05
Cellular senescence	2.38	0.04874		regulation of membrane lipid distribution	6.47	0.03599
Axon guidance	2.34	0.04874		prostate gland epithelium morphogenesis	6.11	0.03922
Kaposi sarcoma-associated herpesvirus infection	2.29	0.04874		cellular response to epidermal growth factor stimu...	5.54	0.01731
Proteoglycans in cancer	2.26	0.04874		exocrine system development	5.35	0.01992
Rap1 signaling pathway	2.24	0.04874		mesenchymal cell differentiation	5.03	0.006065
Neuroactive ligand-receptor interaction	2.1	0.04609		actin cytoskeleton reorganization	4.85	0.02904
Pathways in cancer	2.03	0.0128		phosphatidylinositol-4,5-bisphosphate 3-kinase act...	4.5	0.01035
				extracellular matrix structural constituent	4.46	0.006301
				positive regulation of phosphatidylinositol 3-kina...	4.36	0.01196
				collagen binding	4.21	0.03164
				extracellular matrix disassembly	4.12	0.01431
				phospholipase activity	4.02	0.03711
				sarcolemma	3.85	0.02015
				cellular response to retinoic acid	3.66	0.03711
				response to estradiol	3.54	0.02088
				bone morphogenesis	3.34	0.0391
				basement membrane	3.22	0.03599
				cell-cell junction organization	3.16	0.03809
				stem cell differentiation	3.12	0.01705
				inositol lipid-mediated signaling	3.1	0.0005633
				phosphatidylinositol phosphorylation	3.07	0.04174
				neuron differentiation	2.97	6.712e-05
				membrane raft	2.87	0.006301
				heart development	2.78	0.008277
				extracellular matrix organization	2.75	0.03709
				external side of plasma membrane	2.67	0.01196
				regulation of transmembrane receptor protein serin...	2.62	0.01381
				response to BMP	2.57	0.04104
				calcium ion binding	2.53	2.349e-06
				extracellular matrix	2.53	0.0005387
				membrane region	2.47	0.001095
				cardiovascular system development	2.42	3.085e-05
				regulation of nervous system development	2.41	0.01274
				cell adhesion	2.39	0.02088
				chemotaxis	2.39	0.005328
				anatomical structure formation involved in morphog...	2.37	0.01398
				positive regulation of cytosolic calcium ion conce…	2.34	0.04174
				basolateral plasma membrane	2.31	0.04476
				regulation of cell development	2.31	0.01123
				epithelium migration	2.31	0.02904
				regulation of body fluid levels	2.26	0.01347
				negative regulation of neurogenesis	2.25	0.04494
				adherens junction	2.25	0.005328
				cell-substrate junction	2.24	0.005328
				focal adhesion	2.22	0.006301
				regulation of cell morphogenesis	2.21	0.02447
				cellular calcium ion homeostasis	2.17	0.01431
				axon development	2.16	0.006065
				cell-cell signaling	2.09	0.002987
				axon	2.09	0.01782
				cell morphogenesis involved in neuron differentiat...	2.08	0.01431
				divalent metal ion transport	2.05	0.01705
				enzyme linked receptor protein signaling pathway	2.03	7.547e-05
				4. Enriched GO terms, A2780/A2780nirapR cells comparison
				Name	OR	P (adj.)
				negative regulation of prostatic bud formation	74.32	0.01467
				MHC class I protein complex	49.67	0.0001522
				macropinosome	37.06	0.02305
				antigen processing and presentation of exogenous p...	31.08	0.001569
				positive regulation of epithelial cell proliferati...	24.77	0.03662
				negative regulation of dendritic spine morphogenes...	24.77	0.03662
				m7G(5')pppN diphosphatase activity	24.58	0.03677
				antigen processing and presentation of endogenous ...	20.71	0.003464
				synaptic vesicle localization	18.63	0.04506
				myeloid progenitor cell differentiation	18.58	0.04506
				antigen processing and presentation of endogenous ....1	18.58	0.04506
				positive regulation of protein homooligomerization	18.58	0.04506
				positive regulation of cell migration involved in ...	18.58	0.04506
				sarcoplasm	18.54	0.04506
				plasma membrane raft	16.78	0.01958
				neurexin family protein binding	16.41	0.02001
				regulation of glomerulus development	11.02	0.03998
				peptide antigen binding	10.58	0.007339
				regulation of extent of cell growth	9.97	0.04359
				reverse cholesterol transport	9.92	0.0439
				positive regulation of synaptic transmission, glut...	9.56	0.02205
				type I interferon signaling pathway	9.33	0.00034
				activation of phospholipase C activity	8.87	0.02545
				renal vesicle development	8.87	0.02545
				embryonic skeletal system morphogenesis	8.74	0.002349
				extracellular matrix binding	8.23	0.03075
				prostate gland epithelium morphogenesis	7.86	0.01716
				cochlea morphogenesis	7.76	0.03662
				integral component of lumenal side of endoplasmic ...	7.44	0.02001
				neuronal action potential	6.55	0.04724
				beta-amyloid metabolic process	6.54	0.04724
				positive regulation of fibroblast proliferation	5.87	0.01245
				caveola	5.77	0.001045
				positive regulation of smooth muscle cell prolifer...	5.77	0.007295
				response to type I interferon	5.68	0.00034
				syncytium formation	5.45	0.02632
				cellular iron ion homeostasis	5.39	0.01664
				interferon-gamma-mediated signaling pathway	5.39	0.0105
				positive regulation of nitric oxide biosynthetic p...	5.33	0.04506
				digestive tract development	5.04	0.02137
				recycling endosome membrane	4.87	0.0155
				cellular response to retinoic acid	4.72	0.01071
				basement membrane	4.41	0.005835
				cellular response to lipopolysaccharide	4.37	0.005835
				platelet activation	3.86	0.0248
				heart development	3.84	0.002349
				collagen catabolic process	3.83	0.04947
				mesonephric epithelium development	3.62	0.02288
				anterior/posterior pattern specification	3.56	0.02485
				muscle cell proliferation	3.55	0.002182
				beta-catenin binding	3.53	0.04669
				gland morphogenesis	3.48	0.04947
				appendage morphogenesis	3.34	0.0105
				sensory organ morphogenesis	3.28	0.03703
				limb development	3.18	0.0105
				tissue development	3.07	0.02697
				metalloendopeptidase activity	3.06	0.04517
				regulation of establishment of protein localizatio...	2.97	0.04178
				cellular response to biotic stimulus	2.94	0.02161
				regulation of cell adhesion	2.93	0.002419
				membrane region	2.86	0.00034
				positive regulation of cell migration	2.85	0.04178
				epithelium migration	2.84	0.005835
				cardiovascular system development	2.83	1.988e-06
				positive regulation of leukocyte proliferation	2.83	0.04947
				extracellular matrix	2.77	2.637e-05
				regulation of mononuclear cell proliferation	2.7	0.02205
				defense response	2.69	0.0002005
				transcriptional activator activity, RNA polymerase...	2.66	0.01349
				chemotaxis	2.6	0.01958
				external side of plasma membrane	2.52	0.04662
				muscle tissue development	2.45	0.0228
				ameboidal-type cell migration	2.42	0.0155
				cell-cell adhesion	2.4	0.0007492
				axon development	2.39	0.003464
				RNA polymerase II core promoter proximal region se...	2.39	0.01664
				positive regulation of secretion	2.34	0.01509
				cell morphogenesis involved in neuron differentiat...	2.33	0.007466
				positive regulation of leukocyte activation	2.3	0.04178
				cell surface receptor signaling pathway	2.3	0.003056
				regulation of body fluid levels	2.22	0.01664
				immune response	2.2	0.02137
				cell part morphogenesis	2.16	0.002507
				negative regulation of cell proliferation	2.14	0.02899
				multicellular organismal process	2.12	6.358e-08
				response to steroid hormone	2.09	0.04724
				localization of cell	2.07	2.198e-05
				response to other organism	2.06	0.04178
				cell surface	2.05	0.02188
				cell morphogenesis	2.04	0.0008485
				regulation of cell activation	2.03	0.02693
				trans-synaptic signaling	2.02	0.01156
				regulation of multicellular organismal development	2.01	0.0009663
