# Supplementary material for: Identification of novel drug-specific PARP inhibitor resistance mechanisms in ovarian cancer–implications for clinical practice
Source: Br J Cancer. 2026 Apr 17;135(2):290–302. doi: 10.1038/s41416-026-03423-z (PMC13310856; doi:10.1038/s41416-026-03423-z)
Supplement: Supplementary file 3 — Summary of differential ABC transporter expression in A2780olapR and A2780nirapR cells, identified by RNASeq analysis [file 41416_2026_3423_MOESM3_ESM.xlsx]

## Sheet: Sheet1
1. Differential ATP-binding cassette expression in A2780olapR cells
ID	Symbol	Description	FC	adj.P.Val	dir_effcol
ENSG00000160179	ABCG1	ATP binding cassette subfamily G member 1	-14.545	0.00122	down
ENSG00000118777	ABCG2	ATP binding cassette subfamily G member 2 (Junior blood group)	-10.892	0.00405	down
ENSG00000154265	ABCA5	ATP binding cassette subfamily A member 5	-2.505	0.043	down
ENSG00000006071	ABCC8	ATP binding cassette subfamily C member 8	-2.926	0.0994	down
ENSG00000204574	ABCF1	ATP binding cassette subfamily F member 1	-1.352	0.147	down
ENSG00000173208	ABCD2	ATP binding cassette subfamily D member 2	-2.802	0.179	down
ENSG00000168394	TAP1	transporter 1, ATP binding cassette subfamily B member	-1.225	0.285	down
ENSG00000179869	ABCA13	ATP binding cassette subfamily A member 13	-2.363	0.285	down
ENSG00000143921	ABCG8	ATP binding cassette subfamily G member 8	-1.362	0.285	down
ENSG00000138075	ABCG5	ATP binding cassette subfamily G member 5	-1.359	0.289	down
ENSG00000172350	ABCG4	ATP binding cassette subfamily G member 4	-1.698	0.307	down
ENSG00000140798	ABCC12	ATP binding cassette subfamily C member 12	-1.357	0.308	down
ENSG00000183346	CABCOCO1	ciliary associated calcium binding coiled-coil 1	-1.418	0.319	down
ENSG00000141338	ABCA8	ATP binding cassette subfamily A member 8	-1.322	0.338	down
ENSG00000117528	ABCD3	ATP binding cassette subfamily D member 3	-1.136	0.379	down
ENSG00000154262	ABCA6	ATP binding cassette subfamily A member 6	-1.322	0.38	down
ENSG00000001626	CFTR	cystic fibrosis transmembrane conductance regulator	-1.322	0.383	down
ENSG00000144452	ABCA12	ATP binding cassette subfamily A member 12	-1.322	0.394	down
ENSG00000069431	ABCC9	ATP binding cassette subfamily C member 9	-1.331	0.433	down
ENSG00000198691	ABCA4	ATP binding cassette subfamily A member 4	-1.331	0.434	down
ENSG00000064687	ABCA7	ATP binding cassette subfamily A member 7	-1.285	0.546	down
ENSG00000135776	ABCB10	ATP binding cassette subfamily B member 10	-1.13	0.563	down
ENSG00000154258	ABCA9	ATP binding cassette subfamily A member 9	-1.326	0.574	down
ENSG00000108846	ABCC3	ATP binding cassette subfamily C member 3	-2.075	0.589	down
ENSG00000154263	ABCA10	ATP binding cassette subfamily A member 10	-1.356	0.63	down
ENSG00000103222	ABCC1	ATP binding cassette subfamily C member 1	-1.099	0.653	down
ENSG00000091262	ABCC6	ATP binding cassette subfamily C member 6	-1.205	0.743	down
ENSG00000033050	ABCF2	ATP binding cassette subfamily F member 2	-1.019	0.879	down
ENSG00000165029	ABCA1	ATP binding cassette subfamily A member 1	-1.019	0.894	down
ENSG00000023839	ABCC2	ATP binding cassette subfamily C member 2	-1.054	0.942	down
ENSG00000085563	ABCB1	ATP binding cassette subfamily B member 1	12070.2	0.000382	up
ENSG00000005471	ABCB4	ATP binding cassette subfamily B member 4	12.496	0.0297	up
ENSG00000161204	ABCF3	ATP binding cassette subfamily F member 3	1.692	0.0429	up
ENSG00000101986	ABCD1	ATP binding cassette subfamily D member 1	1.984	0.0527	up
ENSG00000107331	ABCA2	ATP binding cassette subfamily A member 2	1.394	0.285	up
ENSG00000124574	ABCC10	ATP binding cassette subfamily C member 10	1.265	0.356	up
ENSG00000204267	TAP2	transporter 2, ATP binding cassette subfamily B member	2.194	0.421	up
ENSG00000119688	ABCD4	ATP binding cassette subfamily D member 4	1.128	0.515	up
ENSG00000164163	ABCE1	ATP binding cassette subfamily E member 1	1.086	0.534	up
ENSG00000115657	ABCB6	ATP binding cassette subfamily B member 6 (Langereis blood group)	1.299	0.589	up
ENSG00000004846	ABCB5	ATP binding cassette subfamily B member 5	1.296	0.61	up
ENSG00000114770	ABCC5	ATP binding cassette subfamily C member 5	1.072	0.622	up
ENSG00000073734	ABCB11	ATP binding cassette subfamily B member 11	1.259	0.728	up
ENSG00000150967	ABCB9	ATP binding cassette subfamily B member 9	1.171	0.73	up
ENSG00000197150	ABCB8	ATP binding cassette subfamily B member 8	1.081	0.789	up
ENSG00000167972	ABCA3	ATP binding cassette subfamily A member 3	1.039	0.859	up
ENSG00000121270	ABCC11	ATP binding cassette subfamily C member 11	1.136	0.859	up
ENSG00000125257	ABCC4	ATP binding cassette subfamily C member 4	1.025	0.921	up
ENSG00000131269	ABCB7	ATP binding cassette subfamily B member 7	1.015	0.924	up
2. Differential ATP-binding cassette expression in A2780nirapR cells
ID	Symbol	Description	FC	adj.P.Val	dir_effcol
ENSG00000168394	TAP1	transporter 1, ATP binding cassette subfamily B member	-7.026	0.000242	down
ENSG00000160179	ABCG1	ATP binding cassette subfamily G member 1	-13.208	0.00163	down
ENSG00000164163	ABCE1	ATP binding cassette subfamily E member 1	-1.309	0.207	down
ENSG00000179869	ABCA13	ATP binding cassette subfamily A member 13	-2.128	0.526	down
ENSG00000114770	ABCC5	ATP binding cassette subfamily C member 5	-1.189	0.531	down
ENSG00000204574	ABCF1	ATP binding cassette subfamily F member 1	-1.123	0.549	down
ENSG00000033050	ABCF2	ATP binding cassette subfamily F member 2	-1.11	0.549	down
ENSG00000143921	ABCG8	ATP binding cassette subfamily G member 8	-1.198	0.549	down
ENSG00000138075	ABCG5	ATP binding cassette subfamily G member 5	-1.199	0.549	down
ENSG00000140798	ABCC12	ATP binding cassette subfamily C member 12	-1.199	0.558	down
ENSG00000141338	ABCA8	ATP binding cassette subfamily A member 8	-1.201	0.57	down
ENSG00000154262	ABCA6	ATP binding cassette subfamily A member 6	-1.201	0.59	down
ENSG00000001626	CFTR	cystic fibrosis transmembrane conductance regulator	-1.201	0.592	down
ENSG00000144452	ABCA12	ATP binding cassette subfamily A member 12	-1.201	0.599	down
ENSG00000125257	ABCC4	ATP binding cassette subfamily C member 4	-1.157	0.61	down
ENSG00000197150	ABCB8	ATP binding cassette subfamily B member 8	-1.193	0.61	down
ENSG00000069431	ABCC9	ATP binding cassette subfamily C member 9	-1.201	0.618	down
ENSG00000198691	ABCA4	ATP binding cassette subfamily A member 4	-1.201	0.618	down
ENSG00000115657	ABCB6	ATP binding cassette subfamily B member 6 (Langereis blood group)	-1.198	0.684	down
ENSG00000004846	ABCB5	ATP binding cassette subfamily B member 5	-1.2	0.703	down
ENSG00000135776	ABCB10	ATP binding cassette subfamily B member 10	-1.073	0.73	down
ENSG00000103222	ABCC1	ATP binding cassette subfamily C member 1	-1.064	0.775	down
ENSG00000165029	ABCA1	ATP binding cassette subfamily A member 1	-1.03	0.838	down
ENSG00000108846	ABCC3	ATP binding cassette subfamily C member 3	-1.26	0.856	down
ENSG00000118777	ABCG2	ATP binding cassette subfamily G member 2 (Junior blood group)	80.754	0.000476	up
ENSG00000154265	ABCA5	ATP binding cassette subfamily A member 5	4.428	0.009	up
ENSG00000101986	ABCD1	ATP binding cassette subfamily D member 1	1.832	0.0873	up
ENSG00000161204	ABCF3	ATP binding cassette subfamily F member 3	1.458	0.13	up
ENSG00000124574	ABCC10	ATP binding cassette subfamily C member 10	1.584	0.241	up
ENSG00000091262	ABCC6	ATP binding cassette subfamily C member 6	2.654	0.353	up
ENSG00000117528	ABCD3	ATP binding cassette subfamily D member 3	1.212	0.433	up
ENSG00000085563	ABCB1	ATP binding cassette subfamily B member 1	2.296	0.549	up
ENSG00000154258	ABCA9	ATP binding cassette subfamily A member 9	1.462	0.549	up
ENSG00000173208	ABCD2	ATP binding cassette subfamily D member 2	1.454	0.549	up
ENSG00000073734	ABCB11	ATP binding cassette subfamily B member 11	1.598	0.557	up
ENSG00000131269	ABCB7	ATP binding cassette subfamily B member 7	1.116	0.562	up
ENSG00000119688	ABCD4	ATP binding cassette subfamily D member 4	1.136	0.562	up
ENSG00000150967	ABCB9	ATP binding cassette subfamily B member 9	1.389	0.571	up
ENSG00000107331	ABCA2	ATP binding cassette subfamily A member 2	1.13	0.618	up
ENSG00000005471	ABCB4	ATP binding cassette subfamily B member 4	1.416	0.618	up
ENSG00000172350	ABCG4	ATP binding cassette subfamily G member 4	1.283	0.618	up
ENSG00000154263	ABCA10	ATP binding cassette subfamily A member 10	1.412	0.618	up
ENSG00000023839	ABCC2	ATP binding cassette subfamily C member 2	1.338	0.692	up
ENSG00000204267	TAP2	transporter 2, ATP binding cassette subfamily B member	1.356	0.734	up
ENSG00000121270	ABCC11	ATP binding cassette subfamily C member 11	1.248	0.762	up
ENSG00000167972	ABCA3	ATP binding cassette subfamily A member 3	1.058	0.798	up
ENSG00000064687	ABCA7	ATP binding cassette subfamily A member 7	1.007	0.987	up
ENSG00000006071	ABCC8	ATP binding cassette subfamily C member 8	1.001	0.997	up
